# Supplementary material for: Evolving Mutational Buildup in HIV-1 Protease Shifts Conformational Dynamics to Gain Drug Resistance
Source: J Chem Inf Model. 2023 Jun 7;63(12):3892–902. doi: 10.1021/acs.jcim.3c00535 (PMC10302472; doi:10.1021/acs.jcim.3c00535)
Supplement: Supplementary file 1 — ci3c00535_si_001.zip [file ci3c00535_si_001.zip]

Archive with 39 entries (30 files):
- md_files/mut1/
- md_files/mut1/jobp.in
- md_files/mut1/mut1_apo_box.prmtop
- md_files/mut1/production.0.restrt
- md_files/mut10/
- md_files/mut10/jobp.in
- md_files/mut10/mut10_apo_box.prmtop
- md_files/mut10/production.0.restrt
- md_files/mut11/
- md_files/mut11/jobp.in
- md_files/mut11/mt11_apo_box.prmtop
- md_files/mut11/production.0.restrt
- md_files/mut2/
- md_files/mut2/jobp.in
- md_files/mut2/mut2_apo_box.prmtop
- md_files/mut2/production.0.restrt
- md_files/mut4/
- md_files/mut4/jobp.in
- md_files/mut4/jobp_ext.in
- md_files/mut4/mut4_apo_box.prmtop
- md_files/mut4/production.0.restrt
- md_files/mut8/
- md_files/mut8/jobp.in
- md_files/mut8/jobp_ext.in
- md_files/mut8/mut8_apo_box.prmtop
- md_files/mut8/production.0.restrt
- md_files/mut9-a71v/
- md_files/mut9-a71v/jobp.in
- md_files/mut9-a71v/mut9_A71V_apo_box.prmtop
- md_files/mut9-a71v/production.0.restrt
- md_files/mut9-l76v/
- md_files/mut9-l76v/jobp.in
- md_files/mut9-l76v/jobp_ext.in
- md_files/mut9-l76v/mut9_L76V_apo_box.prmtop
- md_files/mut9-l76v/production.0.restrt
- md_files/wt/
- md_files/wt/jobp.in
- md_files/wt/production.0.restrt
- md_files/wt/wt_apo_box.prmtop
