# Supplementary material for: Evolving Mutational Buildup in HIV-1 Protease Shifts Conformational Dynamics to Gain Drug Resistance
Source: J Chem Inf Model. 2023 Jun 7;63(12):3892–902. doi: 10.1021/acs.jcim.3c00535 (PMC10302472; doi:10.1021/acs.jcim.3c00535)
Supplement: Supplementary file 1 — ci3c00535_si_001.zip [file ci3c00535_si_001.zip › md_files/mut9-l76v/jobp.in]

#!/bin/csh

#First four lines are for AMBER14 single gpu usage, next four lines are for AMBER14 with dual gpu usage. Next four are for AMBER16 single gpu usage, last four are for AMBER16 dual gpu usage. Comment out accordingly.

#setenv CUDA_HOME /usr/local/cuda-6.5
#setenv LD_LIBRARY_PATH "/usr/local/cuda-6.5/lib64:${LD_LIBRARY_PATH}"
#setenv PATH "/usr/local/cuda-6.5/bin:${PATH}"
#setenv CUDA_VISIBLE_DEVICES "0"

#setenv CUDA_HOME /usr/local/cuda-6.5
#setenv LD_LIBRARY_PATH "/usr/local/cuda-6.5/lib64:/software/openmpi.1.8.1/lib:${LD_LIBRARY_PATH}"
#setenv PATH "/usr/local/cuda-6.5/bin:${PATH}"
#setenv CUDA_VISIBLE_DEVICES "0,1"

#setenv CUDA_HOME /software/usr/cuda-7.5
#setenv LD_LIBRARY_PATH "/software/usr/cuda-7.5/lib64:${LD_LIBRARY_PATH}"
#setenv PATH "/software/usr/cuda-7.5/bin:${PATH}"
#setenv CUDA_VISIBLE_DEVICES "1"

#setenv CUDA_HOME /software/usr/cuda-7.5
#setenv LD_LIBRARY_PATH "/software/usr/cuda-7.5/lib64:/software/openmpi.1.8.1/lib:${LD_LIBRARY_PATH}"
#setenv PATH "/software/usr/cuda-7.5/bin:${PATH}"
#setenv CUDA_VISIBLE_DEVICES "0,1"

setenv CUDA_HOME /software/usr/cuda-8.0
setenv LD_LIBRARY_PATH /software/usr/cuda-8.0/lib64:/usr/lib64/openmpi/lib/:${LD_LIBRARY_PATH}
setenv PATH "/software/usr/cuda-8.0/bin:${PATH}"
setenv CUDA_VISIBLE_DEVICES "0"

set prv=0
set j=1
set cur=`echo $j | awk '{printf "%03d", $1}'`
mkdir -p restrt/$cur
pmemd.cuda -O -i production.in -p mut9_L76V_apo_box.prmtop -c production.$prv.restrt -o production.$cur.out -r restrt/$cur/production.$cur.restrt -x production.$cur.mdcrd

set prv=$cur

foreach j (2 3 4 5 6 7 8 9 10 11 12 13 14 15 16 17 18 19 20 21)
  set cur=`echo $j | awk '{printf "%03d", $1}'`
  mkdir -p restrt/$cur
  pmemd.cuda -O -i production.in -p mut9_L76V_apo_box.prmtop -c restrt/$prv/production.$prv.restrt -o production.$cur.out -r restrt/$cur/production.$cur.restrt -x production.$cur.mdcrd 

  set prv=$cur
end
